# Supplementary material for: Effects of Ante-Mortem Vitamin D3 Supplementation on Meat Quality in Yanbian Yellow Bulls
Source: Animals (Basel). 2026 Mar 5;16(5):818. doi: 10.3390/ani16050818 (PMC12984888; doi:10.3390/ani16050818)
Supplement: Supplementary file 1 [file animals-16-00818-s001.zip]

Archive with 1 entries (1 files):
- animals-4145520-supplementary.pdf
